# Supplementary material for: New record of the genus Manipuria Jacoby (Chrysomelidae, Criocerinae) from China, with description of a new species
Source: Zookeys. 2021 Jan 4;1009:29–43. doi: 10.3897/zookeys.1009.59693 (PMC7801366; doi:10.3897/zookeys.1009.59693)
Supplement: XML Treatment for Manipuria [file zookeys.1009.59693-treatment1.xml]

<!DOCTYPE tp:taxon-treatment
  PUBLIC "-//TaxonX//DTD Taxonomic Treatment Publishing DTD v0 20100105//EN" "tax-treatment-NSO.dtd">
<tp:taxon-treatment xmlns:tp="http://www.plazi.org/taxpub"><tp:treatment-meta><kwd-group><label>Taxon classification</label><kwd><named-content xmlns:xlink="http://www.w3.org/1999/xlink" content-type="kingdom">Animalia</named-content></kwd><kwd><named-content xmlns:xlink="http://www.w3.org/1999/xlink" content-type="order">Coleoptera</named-content></kwd><kwd><named-content xmlns:xlink="http://www.w3.org/1999/xlink" content-type="family">Chrysomelidae</named-content></kwd></kwd-group><mixed-citation publication-type="journal"><person-group><name><surname>Xu</surname><given-names>Yuan</given-names></name><name><surname>Bi</surname><given-names>Wenxuan</given-names></name><name><surname>Liang</surname><given-names>Hongbin</given-names></name></person-group><article-title>New record of the genus <italic><tp:taxon-name><tp:taxon-name-part taxon-name-part-type="genus" reg="Manipuria">Manipuria</tp:taxon-name-part></tp:taxon-name></italic> Jacoby (<tp:taxon-name><tp:taxon-name-part taxon-name-part-type="family">Chrysomelidae</tp:taxon-name-part></tp:taxon-name>, <tp:taxon-name><tp:taxon-name-part taxon-name-part-type="subfamily">Criocerinae</tp:taxon-name-part></tp:taxon-name>) from China, with description of a new species</article-title><source>Zookeys</source><day>04</day><month>1</month><year>2021</year><volume>1009</volume><fpage>29</fpage><lpage>43</lpage><pub-id pub-id-type="doi">10.3897/zookeys.1009.59693</pub-id></mixed-citation></tp:treatment-meta><tp:nomenclature><label>Genus</label><tp:taxon-name><object-id xmlns:xlink="http://www.w3.org/1999/xlink" content-type="arpha" xlink:type="simple">43B05C47-666A-5B3F-8D4C-215B181BFC79</object-id>
            <tp:taxon-name-part taxon-name-part-type="genus" reg="Manipuria">Manipuria</tp:taxon-name-part>
          </tp:taxon-name><tp:taxon-authority>Jacoby, 1908</tp:taxon-authority><tp:nomenclature-citation-list><tp:nomenclature-citation><tp:taxon-name>
                <tp:taxon-name-part taxon-name-part-type="genus" reg="Manipuria">Manipuria</tp:taxon-name-part>
              </tp:taxon-name><comment>Jacoby, 1908: 84; <xref ref-type="bibr" rid="B17">Monrós 1960</xref>: 153.</comment></tp:nomenclature-citation></tp:nomenclature-citation-list></tp:nomenclature><tp:treatment-sec sec-type="type species" id="SECID0EMIAC"><title>Type species.</title><p><italic><tp:taxon-name><tp:taxon-name-part taxon-name-part-type="genus" reg="Manipuria">Manipuria</tp:taxon-name-part> <tp:taxon-name-part taxon-name-part-type="species" reg="dohertyi">dohertyi</tp:taxon-name-part></tp:taxon-name></italic> Jacoby, 1908: 84 (type locality: Manipur; holotype in <named-content xmlns:xlink="http://www.w3.org/1999/xlink" content-type="dwc:institutional_code" xlink:type="simple">NHMUK</named-content>), by monotypy.</p></tp:treatment-sec><tp:treatment-sec sec-type="diagnosis" id="SECID0ECJAC"><title>Diagnosis.</title><p>Body elongate and subcylindrical. Head obviously longer than width; eye small; gena elongate, lateral sides behind eyes almost parallel; vertex smooth in the center, sparsely punctate in lateral area, with a longitudinal groove in the middle; occipit punctate, with a longitudinal groove medially; frontal tubercle glabrous, raised; clypeo-frontal area triangular, area near the anterior margin raised, disc with punctures and setae; labrum transverse, with setae on both apical angles. Antenna filiform, more than half <abbrev xmlns:xlink="http://www.w3.org/1999/xlink" xlink:title="Body length" id="ABBRID0EIJAC" xlink:type="simple">BL</abbrev>. Pronotum wider than head, lateral constriction impunctate; posterior transverse impression distinct. Elytra unicolored or with yellow patches; striae with punctures regularly arranged, punctures weakened posteriorly and disappeared apically. Legs slender, with punctures and pubescence. Two claws asymmetrical. Abdominal sternite with pubescence and punctures.</p><p><abbrev xmlns:xlink="http://www.w3.org/1999/xlink" xlink:title="Body length" id="ABBRID0EOJAC" xlink:type="simple">BL</abbrev>. 9.0–14.0 mm.</p></tp:treatment-sec><tp:treatment-sec sec-type="distribution" id="SECID0ESJAC"><title>Distribution.</title><p>China (Yunnan, Tibet); India (Manipur).</p></tp:treatment-sec><ref-list><ref id="B17"><mixed-citation xmlns:xlink="http://www.w3.org/1999/xlink" xlink:type="simple"><person-group><name name-style="western"><surname>Monrós</surname><given-names>F</given-names></name></person-group> (<year>1960</year>) <article-title>Los géneros de <tp:taxon-name><tp:taxon-name-part taxon-name-part-type="family">Chrysomelidae</tp:taxon-name-part></tp:taxon-name> (<tp:taxon-name><tp:taxon-name-part taxon-name-part-type="family">Chrysomelidae</tp:taxon-name-part></tp:taxon-name>).</article-title><source>Opera Lilloana (Tucumán)</source><volume>3</volume>(<issue>1959</issue>): <fpage>1</fpage>–<lpage>337</lpage>. [3 pls.]</mixed-citation></ref></ref-list></tp:taxon-treatment>
