# Supplementary material for: New record of the genus Manipuria Jacoby (Chrysomelidae, Criocerinae) from China, with description of a new species
Source: Zookeys. 2021 Jan 4;1009:29–43. doi: 10.3897/zookeys.1009.59693 (PMC7801366; doi:10.3897/zookeys.1009.59693)
Supplement: XML Treatment for Manipuria yuae [file zookeys.1009.59693-treatment2.xml]

<!DOCTYPE tp:taxon-treatment
  PUBLIC "-//TaxonX//DTD Taxonomic Treatment Publishing DTD v0 20100105//EN" "tax-treatment-NSO.dtd">
<tp:taxon-treatment xmlns:tp="http://www.plazi.org/taxpub"><tp:treatment-meta><kwd-group><label>Taxon classification</label><kwd><named-content xmlns:xlink="http://www.w3.org/1999/xlink" content-type="kingdom">Animalia</named-content></kwd><kwd><named-content xmlns:xlink="http://www.w3.org/1999/xlink" content-type="order">Coleoptera</named-content></kwd><kwd><named-content xmlns:xlink="http://www.w3.org/1999/xlink" content-type="family">Chrysomelidae</named-content></kwd></kwd-group><mixed-citation publication-type="journal"><person-group><name><surname>Xu</surname><given-names>Yuan</given-names></name><name><surname>Bi</surname><given-names>Wenxuan</given-names></name><name><surname>Liang</surname><given-names>Hongbin</given-names></name></person-group><article-title>New record of the genus <italic><tp:taxon-name><tp:taxon-name-part taxon-name-part-type="genus" reg="Manipuria">Manipuria</tp:taxon-name-part></tp:taxon-name></italic> Jacoby (<tp:taxon-name><tp:taxon-name-part taxon-name-part-type="family">Chrysomelidae</tp:taxon-name-part></tp:taxon-name>, <tp:taxon-name><tp:taxon-name-part taxon-name-part-type="subfamily">Criocerinae</tp:taxon-name-part></tp:taxon-name>) from China, with description of a new species</article-title><source>Zookeys</source><day>04</day><month>1</month><year>2021</year><volume>1009</volume><fpage>29</fpage><lpage>43</lpage><pub-id pub-id-type="doi">10.3897/zookeys.1009.59693</pub-id></mixed-citation></tp:treatment-meta><tp:nomenclature><tp:taxon-name><object-id xmlns:xlink="http://www.w3.org/1999/xlink" content-type="arpha" xlink:type="simple">7C17927C-7F6E-5C23-9AD8-55C3085435E3</object-id>
            <tp:taxon-name-part taxon-name-part-type="genus" reg="Manipuria">Manipuria</tp:taxon-name-part>
            <tp:taxon-name-part taxon-name-part-type="species" reg="yuae">yuae</tp:taxon-name-part>
            <object-id xmlns:xlink="http://www.w3.org/1999/xlink" content-type="zoobank" xlink:type="simple">http://zoobank.org/1C8831C4-A2E8-484F-B356-B004BEFA86E1</object-id>
          </tp:taxon-name><tp:taxon-status xmlns:xlink="http://www.w3.org/1999/xlink" xlink:type="simple">sp. nov.</tp:taxon-status><xref ref-type="fig" rid="F1">Figures 1–3</xref><xref ref-type="fig" rid="F2">, 5–8</xref><xref ref-type="fig" rid="F3">, 9–10</xref><xref ref-type="fig" rid="F5">, 15–16</xref><xref ref-type="fig" rid="F5">, 18–19</xref><xref ref-type="fig" rid="F6">, 21</xref><xref ref-type="fig" rid="F6">, 22</xref></tp:nomenclature><tp:treatment-sec sec-type="type locality" id="SECID0E2LAC"><title>Type locality.</title><p>China, Tibet, Mêdog, Baibung, Gelin village, altitude 1171 m.</p></tp:treatment-sec><tp:treatment-sec sec-type="type material" id="SECID0EAMAC"><title>Type material.</title><p><bold><italic>Holotype</italic></bold>: male (<named-content xmlns:xlink="http://www.w3.org/1999/xlink" content-type="dwc:institutional_code" xlink:type="simple">IZCAS</named-content>), China, Tibet, Mêdog, Baibung, Gelin village, <named-content xmlns:xlink="http://www.w3.org/1999/xlink" content-type="dwc:verbatimCoordinates" xlink:type="simple"><named-content content-type="geo-json" specific-use="{&#34;type&#34;:&#34;Point&#34;,&#34;coordinates&#34;:[95.184350,29.403220]}" id="NCID0ETMAC" xlink:type="simple">29.40322N, 95.18435E</named-content></named-content>/1171 m, 2011.VIII.13, Wenxuan Bi coll./HOLOTYPE <italic><tp:taxon-name><tp:taxon-name-part taxon-name-part-type="genus" reg="Manipuria">Manipuria</tp:taxon-name-part> <tp:taxon-name-part taxon-name-part-type="species" reg="yuae">yuae</tp:taxon-name-part></tp:taxon-name></italic> sp. nov., des. by Xu, Bi &amp; Liang, 2020 [red label]. <bold><italic>Paratype</italic></bold> (two males and one female): one male (<named-content xmlns:xlink="http://www.w3.org/1999/xlink" content-type="dwc:institutional_code" xlink:type="simple">IZCAS</named-content>), the same collecting data as holotype but labeled as paratype; one female (<named-content xmlns:xlink="http://www.w3.org/1999/xlink" content-type="dwc:institutional_code" xlink:type="simple">IZCAS</named-content>), China, Tibet, Mêdog, Baibung, Gelin village, <named-content xmlns:xlink="http://www.w3.org/1999/xlink" content-type="dwc:verbatimCoordinates" xlink:type="simple"><named-content content-type="geo-json" specific-use="{&#34;type&#34;:&#34;Point&#34;,&#34;coordinates&#34;:[95.184350,29.403220]}" id="NCID0ETNAC" xlink:type="simple">29.40322°N, 95.18435°E</named-content></named-content>/1171 m, 2011.VIII.11, Xiaodong Yang coll./PARATYPE <italic><tp:taxon-name><tp:taxon-name-part taxon-name-part-type="genus" reg="Manipuria">Manipuria</tp:taxon-name-part> <tp:taxon-name-part taxon-name-part-type="species" reg="yuae">yuae</tp:taxon-name-part></tp:taxon-name></italic> sp. nov., des. by Xu, Bi &amp; Liang, 2020; one male (<named-content xmlns:xlink="http://www.w3.org/1999/xlink" content-type="dwc:institutional_code" xlink:type="simple">KIZ</named-content>), China, Yunnan, Ruili, 1981.X.16, Dazhi Dong coll./PARATYPE <italic><tp:taxon-name><tp:taxon-name-part taxon-name-part-type="genus" reg="Manipuria">Manipuria</tp:taxon-name-part> <tp:taxon-name-part taxon-name-part-type="species" reg="yuae">yuae</tp:taxon-name-part></tp:taxon-name></italic> sp. nov., des. by Xu, Bi &amp; Liang, 2020 [yellow label].</p></tp:treatment-sec><tp:treatment-sec sec-type="diagnosis" id="SECID0ETOAC"><title>Diagnosis.</title><p>Body brownish red. Head longer than wide; gena elongate with wrinkles and setae, lateral sides behind eyes almost parallel, slightly constricted behind gena; antennae more than half of <abbrev xmlns:xlink="http://www.w3.org/1999/xlink" xlink:title="Body length" id="ABBRID0EZOAC" xlink:type="simple">BL</abbrev>, 5–11 antennomeres cylindrical. Pronotal disc with fine punctures, lateral sides constricted after the middle. Scutellum triangular. Elytra with punctures regularly arranged, punctures absent apically.</p></tp:treatment-sec><tp:treatment-sec sec-type="comparisons" id="SECID0E4OAC"><title>Comparisons.</title><p>This species can be distinguished from <italic><tp:taxon-name><tp:taxon-name-part taxon-name-part-type="genus" reg="Manipuria">M.</tp:taxon-name-part> <tp:taxon-name-part taxon-name-part-type="species" reg="dohertyi">dohertyi</tp:taxon-name-part></tp:taxon-name></italic> by the following combination of characters: lateral sides of head without prolongation in front of mandible, elytral unicolored (lateral sides of head with a tooth-like prolongation in front of mandible, elytra with four yellow patches in <italic><tp:taxon-name><tp:taxon-name-part taxon-name-part-type="genus" reg="Manipuria">M.</tp:taxon-name-part> <tp:taxon-name-part taxon-name-part-type="species" reg="dohertyi">dohertyi</tp:taxon-name-part></tp:taxon-name></italic>).</p></tp:treatment-sec><tp:treatment-sec sec-type="description" id="SECID0EZPAC"><title>Description.</title><p><abbrev xmlns:xlink="http://www.w3.org/1999/xlink" xlink:title="Body length" id="ABBRID0EAAAE" xlink:type="simple">BL</abbrev> = 12.4–14.0 mm, <abbrev xmlns:xlink="http://www.w3.org/1999/xlink" xlink:title="body width" id="ABBRID0EEAAE" xlink:type="simple">BW</abbrev> = 4.2–4.5 mm. Head, pronotum, elytra, antennae, tibia, metasternum, abdominal sternite brownish red; prosternum, mesosternum, metepisternum black; ventral surface of femora brown, dorsal surface black; basal three tarsomeres brown, apical tarsomere black.</p><p><bold><italic>Head</italic></bold> (Figs <xref ref-type="fig" rid="F1">1</xref>, <xref ref-type="fig" rid="F1">3</xref>, <xref ref-type="fig" rid="F2">5</xref>, <xref ref-type="fig" rid="F3">9</xref>). <abbrev xmlns:xlink="http://www.w3.org/1999/xlink" xlink:title="head length" id="ABBRID0E6AAE" xlink:type="simple">HL</abbrev>/<abbrev xmlns:xlink="http://www.w3.org/1999/xlink" xlink:title="head width" id="ABBRID0EDBAE" xlink:type="simple">HW</abbrev> = 1.5–1.6; gena elongate, lateral sides behind eyes almost parallel, head slightly constricted after gena, area behind eyes with wrinkles and setae; vertex smooth in the center, punctate in lateral area, with a deep groove in the middle, with apex pointed dorsally before groove (Fig. <xref ref-type="fig" rid="F3">9</xref>); occipit with a shallow furrow medially, sparsely punctate; frontal tubercle glabrous, raised; clypeo-frontal area triangular, area near the anterior margin raised, disc with punctures and setae; labrum transverse, with 3–5 long setae on each outer apical angle; antennae filiform, more than half of <abbrev xmlns:xlink="http://www.w3.org/1999/xlink" xlink:title="Body length" id="ABBRID0ELBAE" xlink:type="simple">BL</abbrev>, antennomeres 1 and 2 nearly globular, shiny, antennomere 1 twice as long as antennomere 2, antennomeres 3 and 4 pubescent and punctate, length almost equal, antennomeres 5–11 cylindrical, with punctures and pubescence, antennomeres 5–7 twice as long as wide, antennomeres 8–11 three times as long as wide.</p><fig id="F1" position="float" orientation="portrait"><object-id xmlns:xlink="http://www.w3.org/1999/xlink" content-type="doi" xlink:type="simple">10.3897/zookeys.1009.59693.figures1-4</object-id><object-id xmlns:xlink="http://www.w3.org/1999/xlink" content-type="arpha" xlink:type="simple">93322675-F6FF-5588-9428-86500918EC6F</object-id><label>Figures 1–4.</label><caption><p><italic><tp:taxon-name><tp:taxon-name-part taxon-name-part-type="genus" reg="Manipuria">Manipuria</tp:taxon-name-part></tp:taxon-name></italic> spp. <bold>1</bold> holotype of <italic><tp:taxon-name><tp:taxon-name-part taxon-name-part-type="genus" reg="Manipuria">M.</tp:taxon-name-part> <tp:taxon-name-part taxon-name-part-type="species" reg="yuae">yuae</tp:taxon-name-part></tp:taxon-name></italic> sp. nov., dorsal view <bold>2</bold> holotype of <italic><tp:taxon-name><tp:taxon-name-part taxon-name-part-type="genus" reg="Manipuria">M.</tp:taxon-name-part> <tp:taxon-name-part taxon-name-part-type="species" reg="yuae">yuae</tp:taxon-name-part></tp:taxon-name></italic> sp. nov., ventral view <bold>3</bold> head of holotype of <italic><tp:taxon-name><tp:taxon-name-part taxon-name-part-type="genus" reg="Manipuria">M.</tp:taxon-name-part> <tp:taxon-name-part taxon-name-part-type="species" reg="yuae">yuae</tp:taxon-name-part></tp:taxon-name></italic> sp. nov., ventro-lateral view <bold>4</bold> head of <italic><tp:taxon-name><tp:taxon-name-part taxon-name-part-type="genus" reg="Manipuria">M.</tp:taxon-name-part> <tp:taxon-name-part taxon-name-part-type="species" reg="dohertyi">dohertyi</tp:taxon-name-part></tp:taxon-name></italic>, male, ventro-lateral view.</p></caption><graphic xmlns:xlink="http://www.w3.org/1999/xlink" xlink:href="zookeys-1009-029-g001.jpg" position="float" orientation="portrait" xlink:type="simple" id="oo_493757.jpg"><uri content-type="original_file" xlink:type="simple">https://binary.pensoft.net/fig/493757</uri></graphic></fig><fig id="F2" position="float" orientation="portrait"><object-id xmlns:xlink="http://www.w3.org/1999/xlink" content-type="doi" xlink:type="simple">10.3897/zookeys.1009.59693.figures5-8</object-id><object-id xmlns:xlink="http://www.w3.org/1999/xlink" content-type="arpha" xlink:type="simple">A225B877-8356-5A61-A73A-C30E6D2898EA</object-id><label>Figures 5–8.</label><caption><p>Paratype of <italic><tp:taxon-name><tp:taxon-name-part taxon-name-part-type="genus" reg="Manipuria">Manipuria</tp:taxon-name-part> <tp:taxon-name-part taxon-name-part-type="species" reg="yuae">yuae</tp:taxon-name-part></tp:taxon-name></italic> sp. nov., female <bold>5</bold> habitus, dorsal view <bold>6</bold> habitus, ventral view <bold>7</bold> female genitalia and reproductive organs, dorsal view <bold>8</bold> genitalia and reproductive organs, ventral view. Abbreviations: Sg spiculum gastrale; S8 sternite 8; S9 sternite 9; T8 tergite 8; T9 tergite 9; Sp D spermathecal duct; Sp spermatheca.</p></caption><graphic xmlns:xlink="http://www.w3.org/1999/xlink" xlink:href="zookeys-1009-029-g002.jpg" position="float" orientation="portrait" xlink:type="simple" id="oo_493758.jpg"><uri content-type="original_file" xlink:type="simple">https://binary.pensoft.net/fig/493758</uri></graphic></fig><p><bold><italic>Pronotum</italic>.</bold><abbrev xmlns:xlink="http://www.w3.org/1999/xlink" xlink:title="pronotum width" id="ABBRID0E5EAE" xlink:type="simple">PW</abbrev>/<abbrev xmlns:xlink="http://www.w3.org/1999/xlink" xlink:title="head width" id="ABBRID0ECFAE" xlink:type="simple">HW</abbrev> =1.0–1.1, <abbrev xmlns:xlink="http://www.w3.org/1999/xlink" xlink:title="pronotum length" id="ABBRID0EGFAE" xlink:type="simple">PL</abbrev>/<abbrev xmlns:xlink="http://www.w3.org/1999/xlink" xlink:title="pronotum width" id="ABBRID0EKFAE" xlink:type="simple">PW</abbrev> = 1.1–1.2; anterior angle protruding, posterior angle not protruding; lateral side constricted behind the middle; areas near anterior and posterior margins with a few fine punctures, middle areas of disc with four rows of irregular fine punctures; posterior transverse impression distinct, basal transverse groove weak. Scutellum triangular, posterior angles round, lateral area of base sparsely pubescent.</p><p><bold><italic>Elytra</italic></bold> narrowed posteriorly. <abbrev xmlns:xlink="http://www.w3.org/1999/xlink" xlink:title="elytra length" id="ABBRID0EVFAE" xlink:type="simple">EL</abbrev>/<abbrev xmlns:xlink="http://www.w3.org/1999/xlink" xlink:title="elytral width" id="ABBRID0EZFAE" xlink:type="simple">EW</abbrev> = 1.7; suture angle rounded; humeri protruding, humeral groove shallow, basal impression distinct; striae with punctures regularly arranged, punctures in basal impression larger, remaining punctures smaller, and punctures disappeared apically, intervals with a few fine punctures; scutellar stria composed of 8–11 punctures; epipleura raised, with a row of small punctures; underside of the hind sutural angles with plectrum.</p><p><bold><italic>Mesosternum</italic></bold> pubescent; mesosternal process short, narrow, densely pubescent, pointed ventrally. metasternal disc with very sparse setae; metepisternum densely pubescent.</p><p><bold><italic>Abdominal</italic></bold> sternite with sparse setae and punctures, transverse impressions distinct in both lateral areas of each sternite; the eighth visible abdominal tergite with pars stidens.</p><fig id="F3" position="float" orientation="portrait"><object-id xmlns:xlink="http://www.w3.org/1999/xlink" content-type="doi" xlink:type="simple">10.3897/zookeys.1009.59693.figures9-10</object-id><object-id xmlns:xlink="http://www.w3.org/1999/xlink" content-type="arpha" xlink:type="simple">B2D8363A-C898-59FA-B225-FA22F816E2F0</object-id><label>Figures 9, 10.</label><caption><p><italic><tp:taxon-name><tp:taxon-name-part taxon-name-part-type="genus" reg="Manipuria">Manipuria</tp:taxon-name-part> <tp:taxon-name-part taxon-name-part-type="species" reg="yuae">yuae</tp:taxon-name-part></tp:taxon-name></italic> sp. nov. <bold>9</bold> head, dorsal view <bold>10</bold> spermatheca and spermathecal gland.</p></caption><graphic xmlns:xlink="http://www.w3.org/1999/xlink" xlink:href="zookeys-1009-029-g003.jpg" position="float" orientation="portrait" xlink:type="simple" id="oo_493759.jpg"><uri content-type="original_file" xlink:type="simple">https://binary.pensoft.net/fig/493759</uri></graphic></fig><fig id="F4" position="float" orientation="portrait"><object-id xmlns:xlink="http://www.w3.org/1999/xlink" content-type="doi" xlink:type="simple">10.3897/zookeys.1009.59693.figures11-14</object-id><object-id xmlns:xlink="http://www.w3.org/1999/xlink" content-type="arpha" xlink:type="simple">CD122403-6208-580B-B0CC-E88DBF0A256A</object-id><label>Figures 11–14.</label><caption><p><italic><tp:taxon-name><tp:taxon-name-part taxon-name-part-type="genus" reg="Manipuria">Manipuria</tp:taxon-name-part> <tp:taxon-name-part taxon-name-part-type="species" reg="dohertyi">dohertyi</tp:taxon-name-part></tp:taxon-name></italic> Jacoby <bold>11</bold> type, female, dorsal view <bold>12</bold> type, female, ventral view <bold>13</bold> specimen from Yunnan, male, dorsal view <bold>14</bold> specimen from Yunnan, male, ventral view.</p></caption><graphic xmlns:xlink="http://www.w3.org/1999/xlink" xlink:href="zookeys-1009-029-g004.jpg" position="float" orientation="portrait" xlink:type="simple" id="oo_493760.jpg"><uri content-type="original_file" xlink:type="simple">https://binary.pensoft.net/fig/493760</uri></graphic></fig><p><bold><italic>Legs</italic></bold> slender; tibia with dense punctures and pubescence; metafemur with dense setae in dorsal surface, with sparse setae in ventral surface, middle area with a large triangular denticle.</p><p><bold>Male genitalia.</bold> Median lobe strongly sclerotized, tubular, curved, apical portion gradually narrowed, median foramen occupying 1/5 length of aedeagus (Figs <xref ref-type="fig" rid="F5">15</xref>, <xref ref-type="fig" rid="F5">16</xref>); apex truncated in the middle (Figs <xref ref-type="fig" rid="F5">18</xref>, <xref ref-type="fig" rid="F5">19</xref>); tegmen Y-shaped and slender, basal piece of tegmen triangular and relatively broad, lateral lobes narrow and combined with second connecting membrane; internal sac membranous, with dorsal, median, and ventral strongly scleritized (Figs <xref ref-type="fig" rid="F6">21A–C</xref>, <xref ref-type="fig" rid="F6">22A–C</xref>).</p><fig id="F5" position="float" orientation="portrait"><object-id xmlns:xlink="http://www.w3.org/1999/xlink" content-type="doi" xlink:type="simple">10.3897/zookeys.1009.59693.figures15-20</object-id><object-id xmlns:xlink="http://www.w3.org/1999/xlink" content-type="arpha" xlink:type="simple">468DE17C-90CA-55F2-BF45-C413AEBB53B1</object-id><label>Figures 15–20.</label><caption><p>Aedeagus and internal sac of <italic><tp:taxon-name><tp:taxon-name-part taxon-name-part-type="genus" reg="Manipuria">Manipuria</tp:taxon-name-part></tp:taxon-name></italic> spp. <bold>15</bold> holotype of <italic><tp:taxon-name><tp:taxon-name-part taxon-name-part-type="genus" reg="Manipuria">M.</tp:taxon-name-part> <tp:taxon-name-part taxon-name-part-type="species" reg="yuae">yuae</tp:taxon-name-part></tp:taxon-name></italic> sp. nov., lateral view <bold>16</bold> paratype of <italic><tp:taxon-name><tp:taxon-name-part taxon-name-part-type="genus" reg="Manipuria">M.</tp:taxon-name-part> <tp:taxon-name-part taxon-name-part-type="species" reg="yuae">yuae</tp:taxon-name-part></tp:taxon-name></italic> from Yunnan, lateral view <bold>17</bold><italic><tp:taxon-name><tp:taxon-name-part taxon-name-part-type="genus" reg="Manipuria">M.</tp:taxon-name-part> <tp:taxon-name-part taxon-name-part-type="species" reg="dohertyi">dohertyi</tp:taxon-name-part></tp:taxon-name></italic> from Yunnan, lateral view <bold>18</bold> holotype of <italic><tp:taxon-name><tp:taxon-name-part taxon-name-part-type="genus" reg="Manipuria">M.</tp:taxon-name-part> <tp:taxon-name-part taxon-name-part-type="species" reg="yuae">yuae</tp:taxon-name-part></tp:taxon-name></italic> sp. nov., dorsal view <bold>19</bold> paratype of <italic><tp:taxon-name><tp:taxon-name-part taxon-name-part-type="genus" reg="Manipuria">M.</tp:taxon-name-part> <tp:taxon-name-part taxon-name-part-type="species" reg="yuae">yuae</tp:taxon-name-part></tp:taxon-name></italic> sp. nov. from Yunnan in dorsal view <bold>20</bold><italic><tp:taxon-name><tp:taxon-name-part taxon-name-part-type="genus" reg="Manipuria">M.</tp:taxon-name-part> <tp:taxon-name-part taxon-name-part-type="species" reg="dohertyi">dohertyi</tp:taxon-name-part></tp:taxon-name></italic> from Yunnan, dorsal view. Abbreviations: DS dorsal sclerite; MS dorsal sclerite; VS dorsal sclerite; IS internal sac; ML median lobe; SCM second connecting membrane; T tegmen.</p></caption><graphic xmlns:xlink="http://www.w3.org/1999/xlink" xlink:href="zookeys-1009-029-g005.jpg" position="float" orientation="portrait" xlink:type="simple" id="oo_493761.jpg"><uri content-type="original_file" xlink:type="simple">https://binary.pensoft.net/fig/493761</uri></graphic></fig><p><bold>Female reproductive organs</bold> (Figs <xref ref-type="fig" rid="F2">7</xref>, <xref ref-type="fig" rid="F2">8</xref>, <xref ref-type="fig" rid="F3">10</xref>). Tergites 8 and 9, sternites 8 and 9 of female sclerotized, posterior areas of tergite 8 and sternite 8 with sparse setae and apodemes, spiculum gastrale Y-shaped and expanded in the end, distal part of spiculum gastrale squared, margin curved; ovipositor with dense setae, distal part of ovipositor conical, short; spermatheca strongly sclerotized, complicatedly folded and curved; spermathecal duct relatively long, connected with spermatheca and bursa copulatrix; spermathecal gland curved, long.</p></tp:treatment-sec><tp:treatment-sec sec-type="distribution" id="SECID0E3MAE"><title>Distribution.</title><p>China (Tibet, Yunnan).</p></tp:treatment-sec><tp:treatment-sec sec-type="etymology" id="SECID0EBNAE"><title>Etymology.</title><p>The specific name <italic><tp:taxon-name><tp:taxon-name-part taxon-name-part-type="genus" reg="Manipuria"/><tp:taxon-name-part taxon-name-part-type="species" reg="yuae">yuae</tp:taxon-name-part></tp:taxon-name></italic> is proposed in memory of Professor Peiyu Yu, who contributed greatly to the taxonomy on Chinese <tp:taxon-name><tp:taxon-name-part taxon-name-part-type="subfamily">Criocerinae</tp:taxon-name-part></tp:taxon-name>.</p></tp:treatment-sec><tp:treatment-sec sec-type="host" id="SECID0EWNAE"><title>Host plant.</title><p>This species lived on <italic><tp:taxon-name><tp:taxon-name-part taxon-name-part-type="genus" reg="Smilax">Smilax</tp:taxon-name-part></tp:taxon-name></italic> sp. (<tp:taxon-name><tp:taxon-name-part taxon-name-part-type="family">Smilacaceae</tp:taxon-name-part></tp:taxon-name>) according to observations of the second author (BWX).</p></tp:treatment-sec><tp:treatment-sec sec-type="habitat" id="SECID0EIOAE"><title>Habitat.</title><p>The locality of the new species in Mêdog county is situated at the northernmost part of tropics in Asia. The vegetation is tropical seasonal rainforest. The climate is characteristic of high temperature, plentiful precipitation, and high humidity. The biodiversity is rich in this region. The forests are composed of tall trees, woody vines and epiphytes. The host plant of new species is <italic><tp:taxon-name><tp:taxon-name-part taxon-name-part-type="genus" reg="Smilax">Smilax</tp:taxon-name-part></tp:taxon-name></italic> sp. (<tp:taxon-name><tp:taxon-name-part taxon-name-part-type="family">Smilacaceae</tp:taxon-name-part></tp:taxon-name>). It shares its habitat with plants such as <italic><tp:taxon-name><tp:taxon-name-part taxon-name-part-type="genus" reg="Hedychium">Hedychium</tp:taxon-name-part></tp:taxon-name></italic> sp. (<tp:taxon-name><tp:taxon-name-part taxon-name-part-type="family">Zingiberaceae</tp:taxon-name-part></tp:taxon-name>), <italic><tp:taxon-name><tp:taxon-name-part taxon-name-part-type="genus" reg="Musa">Musa</tp:taxon-name-part></tp:taxon-name></italic> sp. (<tp:taxon-name><tp:taxon-name-part taxon-name-part-type="family">Musaceae</tp:taxon-name-part></tp:taxon-name>), <italic><tp:taxon-name><tp:taxon-name-part taxon-name-part-type="genus" reg="Epipremnum">Epipremnum</tp:taxon-name-part></tp:taxon-name></italic> sp. (<tp:taxon-name><tp:taxon-name-part taxon-name-part-type="family">Araceae</tp:taxon-name-part></tp:taxon-name>), <italic><tp:taxon-name><tp:taxon-name-part taxon-name-part-type="genus" reg="Lysionotis">Lysionotis</tp:taxon-name-part></tp:taxon-name></italic> spp. (<tp:taxon-name><tp:taxon-name-part taxon-name-part-type="family">Gesneriaceae</tp:taxon-name-part></tp:taxon-name>), <italic><tp:taxon-name><tp:taxon-name-part taxon-name-part-type="genus" reg="Alsophila">Alsophila</tp:taxon-name-part></tp:taxon-name></italic> sp. (<tp:taxon-name><tp:taxon-name-part taxon-name-part-type="family">Cyatheaceae</tp:taxon-name-part></tp:taxon-name>), and <italic><tp:taxon-name><tp:taxon-name-part taxon-name-part-type="genus" reg="Dryopteris">Dryopteris</tp:taxon-name-part></tp:taxon-name></italic> sp. (<tp:taxon-name><tp:taxon-name-part taxon-name-part-type="family">Dryopteridaceae</tp:taxon-name-part></tp:taxon-name>).</p></tp:treatment-sec><tp:treatment-sec sec-type="remarks" id="SECID0ECRAE"><title>Remarks.</title><p>The specimen from Yunnan differs slightly from those from Tibet in having a lighter color (yellow-red), a shorter head (<abbrev xmlns:xlink="http://www.w3.org/1999/xlink" xlink:title="head length" id="ABBRID0EIRAE" xlink:type="simple">HL</abbrev>/<abbrev xmlns:xlink="http://www.w3.org/1999/xlink" xlink:title="head width" id="ABBRID0EMRAE" xlink:type="simple">HW</abbrev> = 1.5), and weaker sclerites (yellow) of the male genitalia.</p><p>When this new species is included, the concept of the genus <italic><tp:taxon-name><tp:taxon-name-part taxon-name-part-type="genus" reg="Manipuria">Manipuria</tp:taxon-name-part></tp:taxon-name></italic> is expanded slightly by the absence of a projection on front of the mandible. The genus <italic><tp:taxon-name><tp:taxon-name-part taxon-name-part-type="genus" reg="Manipuria">Manipuria</tp:taxon-name-part></tp:taxon-name></italic> differs from the genus <italic><tp:taxon-name><tp:taxon-name-part taxon-name-part-type="genus" reg="Lilioceris">Lilioceris</tp:taxon-name-part></tp:taxon-name></italic> mainly in having elongate gena, a less constricted neck, and small eyes.</p><p>Some characters of the new species suggest its intermediate position between <italic><tp:taxon-name><tp:taxon-name-part taxon-name-part-type="genus" reg="Lilioceris">Lilioceris</tp:taxon-name-part></tp:taxon-name></italic> and <italic><tp:taxon-name><tp:taxon-name-part taxon-name-part-type="genus" reg="Manipuria">Manipuria</tp:taxon-name-part></tp:taxon-name></italic> as the head is only slightly enlarged and the ventral teeth on the head only weakly developed. It appears to occupy a position nearer to <italic><tp:taxon-name><tp:taxon-name-part taxon-name-part-type="genus" reg="Lilioceris">Lilioceris</tp:taxon-name-part></tp:taxon-name></italic> than to <italic><tp:taxon-name><tp:taxon-name-part taxon-name-part-type="genus" reg="Crioceris">Crioceris</tp:taxon-name-part></tp:taxon-name></italic> as the pronotum is strongly narrowed in the middle. The relationship between <italic><tp:taxon-name><tp:taxon-name-part taxon-name-part-type="genus" reg="Manipuria">Manipuria</tp:taxon-name-part></tp:taxon-name></italic> and <italic><tp:taxon-name><tp:taxon-name-part taxon-name-part-type="genus" reg="Lilioceris">Lilioceris</tp:taxon-name-part></tp:taxon-name></italic> needs further investigation.</p></tp:treatment-sec><tp:treatment-sec><!--Section generated to contain objects referenced in tp:taxon-treatment.--><fig id="F6" position="float" orientation="portrait"><object-id xmlns:xlink="http://www.w3.org/1999/xlink" content-type="doi" xlink:type="simple">10.3897/zookeys.1009.59693.figures21-23</object-id><object-id xmlns:xlink="http://www.w3.org/1999/xlink" content-type="arpha" xlink:type="simple">2F939EAB-6A28-5182-BE7F-41348679EA89</object-id><label>Figures 21–23.</label><caption><p>Sclerites in internal sac <bold>21</bold> holotype of <italic><tp:taxon-name><tp:taxon-name-part taxon-name-part-type="genus" reg="Manipuria">Manipuria</tp:taxon-name-part> <tp:taxon-name-part taxon-name-part-type="species" reg="yuae">yuae</tp:taxon-name-part></tp:taxon-name></italic><bold>22</bold> paratype of <italic><tp:taxon-name><tp:taxon-name-part taxon-name-part-type="genus" reg="Manipuria">M.</tp:taxon-name-part> <tp:taxon-name-part taxon-name-part-type="species" reg="yuae">yuae</tp:taxon-name-part></tp:taxon-name></italic> from Yunnan <bold>23</bold><italic><tp:taxon-name><tp:taxon-name-part taxon-name-part-type="genus" reg="Manipuria">M.</tp:taxon-name-part> <tp:taxon-name-part taxon-name-part-type="species" reg="dohertyi">dohertyi</tp:taxon-name-part></tp:taxon-name></italic> from Yunnan <bold>A</bold> lateral view <bold>B</bold> dorsal view <bold>C</bold> ventral view.</p></caption><graphic xmlns:xlink="http://www.w3.org/1999/xlink" xlink:href="zookeys-1009-029-g006.jpg" position="float" orientation="portrait" xlink:type="simple" id="oo_493762.jpg"><uri content-type="original_file" xlink:type="simple">https://binary.pensoft.net/fig/493762</uri></graphic></fig></tp:treatment-sec></tp:taxon-treatment>
