# Supplementary material for: New record of the genus Manipuria Jacoby (Chrysomelidae, Criocerinae) from China, with description of a new species
Source: Zookeys. 2021 Jan 4;1009:29–43. doi: 10.3897/zookeys.1009.59693 (PMC7801366; doi:10.3897/zookeys.1009.59693)
Supplement: XML Treatment for Manipuria dohertyi [file zookeys.1009.59693-treatment3.xml]

<!DOCTYPE tp:taxon-treatment
  PUBLIC "-//TaxonX//DTD Taxonomic Treatment Publishing DTD v0 20100105//EN" "tax-treatment-NSO.dtd">
<tp:taxon-treatment xmlns:tp="http://www.plazi.org/taxpub"><tp:treatment-meta><kwd-group><label>Taxon classification</label><kwd><named-content xmlns:xlink="http://www.w3.org/1999/xlink" content-type="kingdom">Animalia</named-content></kwd><kwd><named-content xmlns:xlink="http://www.w3.org/1999/xlink" content-type="order">Coleoptera</named-content></kwd><kwd><named-content xmlns:xlink="http://www.w3.org/1999/xlink" content-type="family">Chrysomelidae</named-content></kwd></kwd-group><mixed-citation publication-type="journal"><person-group><name><surname>Xu</surname><given-names>Yuan</given-names></name><name><surname>Bi</surname><given-names>Wenxuan</given-names></name><name><surname>Liang</surname><given-names>Hongbin</given-names></name></person-group><article-title>New record of the genus <italic><tp:taxon-name><tp:taxon-name-part taxon-name-part-type="genus" reg="Manipuria">Manipuria</tp:taxon-name-part></tp:taxon-name></italic> Jacoby (<tp:taxon-name><tp:taxon-name-part taxon-name-part-type="family">Chrysomelidae</tp:taxon-name-part></tp:taxon-name>, <tp:taxon-name><tp:taxon-name-part taxon-name-part-type="subfamily">Criocerinae</tp:taxon-name-part></tp:taxon-name>) from China, with description of a new species</article-title><source>Zookeys</source><day>04</day><month>1</month><year>2021</year><volume>1009</volume><fpage>29</fpage><lpage>43</lpage><pub-id pub-id-type="doi">10.3897/zookeys.1009.59693</pub-id></mixed-citation></tp:treatment-meta><tp:nomenclature><tp:taxon-name><object-id xmlns:xlink="http://www.w3.org/1999/xlink" content-type="arpha" xlink:type="simple">6B56C337-C539-5CAA-B2DF-1924BB5CA0E5</object-id>
            <tp:taxon-name-part taxon-name-part-type="genus" reg="Manipuria">Manipuria</tp:taxon-name-part>
            <tp:taxon-name-part taxon-name-part-type="species" reg="dohertyi">dohertyi</tp:taxon-name-part>
          </tp:taxon-name><tp:taxon-authority>Jacoby, 1908</tp:taxon-authority><xref ref-type="fig" rid="F1">Figures 4</xref><xref ref-type="fig" rid="F4">, 11–14</xref><xref ref-type="fig" rid="F5">, 17</xref><xref ref-type="fig" rid="F5">, 20</xref><xref ref-type="fig" rid="F6">, 23</xref><tp:nomenclature-citation-list><tp:nomenclature-citation><tp:taxon-name>
                <tp:taxon-name-part taxon-name-part-type="genus" reg="Manipuria">Manipuria</tp:taxon-name-part> <tp:taxon-name-part taxon-name-part-type="species" reg="dohertyi">dohertyi</tp:taxon-name-part></tp:taxon-name><comment>Jacoby, 1908: 84; <xref ref-type="bibr" rid="B17">Monrós 1960</xref>: 153.</comment></tp:nomenclature-citation></tp:nomenclature-citation-list></tp:nomenclature><tp:treatment-sec sec-type="material" id="SECID0E4VAE"><title>Material examined.</title><p><bold>Types.</bold> One female (<named-content xmlns:xlink="http://www.w3.org/1999/xlink" content-type="dwc:institutional_code" xlink:type="simple">NHMUK</named-content>), Type / Doherty / India Or, Manipur / Fry Coll. 1905-100 / <tp:taxon-name><tp:taxon-name-part taxon-name-part-type="genus" reg="Manipuria">Manipuria</tp:taxon-name-part></tp:taxon-name> Dohertyi Jac. / Syntype. <bold>Non-types.</bold> one male (<named-content xmlns:xlink="http://www.w3.org/1999/xlink" content-type="dwc:institutional_code" xlink:type="simple">IZCAS</named-content>), China, Yunnan, Gongshan, Dulongjiang, Maku village, <named-content xmlns:xlink="http://www.w3.org/1999/xlink" content-type="dwc:verbatimCoordinates" xlink:type="simple"><named-content content-type="geo-json" specific-use="{&#34;type&#34;:&#34;Point&#34;,&#34;coordinates&#34;:[98.308040,27.689360]}" id="NCID0E1WAE" xlink:type="simple">27.68936°N, 98.30804°E</named-content></named-content>/1692 m, 2019.8.22, Liang HB &amp; Xu Y coll. one female (<abbrev xmlns:xlink="http://www.w3.org/1999/xlink" content-type="institution" xlink:title="Collection of Bi Wenxuan, Shanghai, China" id="ABBRID0E6WAE" xlink:type="simple">CBWX</abbrev>), China, Yunnan, Gongshan, Dulongjiang, Maku village / 1250 m, 2015.7.25, Bi WX coll.</p></tp:treatment-sec><tp:treatment-sec sec-type="diagnosis" id="SECID0EEXAE"><title>Diagnosis.</title><p>Body brownish black, elytra with yellow patches, each patch surrounded with a black circle. Head longer than wide; lateral sides of head with a tooth-like prolongation in front of mandible; gena elongate, with fine wrinkles and setae; lateral sides behind eyes almost parallel; antenna more than half <abbrev xmlns:xlink="http://www.w3.org/1999/xlink" xlink:title="Body length" id="ABBRID0EKXAE" xlink:type="simple">BL</abbrev>. Pronotal disc with fine punctures; lateral sides constricted behind the middle. Scutellum triangular.</p></tp:treatment-sec><tp:treatment-sec sec-type="redescription" id="SECID0EOXAE"><title>Redescription.</title><p><abbrev xmlns:xlink="http://www.w3.org/1999/xlink" xlink:title="Body length" id="ABBRID0EUXAE" xlink:type="simple">BL</abbrev> = 8.7–9.0 mm, <abbrev xmlns:xlink="http://www.w3.org/1999/xlink" xlink:title="body width" id="ABBRID0EYXAE" xlink:type="simple">BW</abbrev> = 3.0–3.2 mm. Brown or brownish black, with coppery metallic luster, each elytron with two yellow patches, one patch behind the shoulders slightly transverse, and another near the apex rounded, each surrounded by a black circle.</p><p><bold><italic>Head</italic></bold> (Figs <xref ref-type="fig" rid="F1">4</xref>, <xref ref-type="fig" rid="F4">11</xref>, <xref ref-type="fig" rid="F4">13</xref>). <abbrev xmlns:xlink="http://www.w3.org/1999/xlink" xlink:title="head length" id="ABBRID0EPYAE" xlink:type="simple">HL</abbrev>/<abbrev xmlns:xlink="http://www.w3.org/1999/xlink" xlink:title="head width" id="ABBRID0ETYAE" xlink:type="simple">HW</abbrev> = 1.1; lateral sides of head with a tooth-like prolongation in front of mandible, gena elongate with fine wrinkles and setae, lateral sides behind eyes almost parallel, then constricted behind gena; vertex smooth, with a shallow longitudinal groove in the middle, apex pointed dorsally before the groove; occipit sparsely punctate, with a shallow longitudinal groove medially; frontal tubercle glabrous, raised; clypeo-frontal area triangular, area near anterior margin raised, disc with punctures and setae; labrum transverse, with 3–5 long setae on both apical angles; antenna filiform, more than half <abbrev xmlns:xlink="http://www.w3.org/1999/xlink" xlink:title="Body length" id="ABBRID0EXYAE" xlink:type="simple">BL</abbrev>, antennomeres 1 and 2 nearly globular and shiny, antennomere 1 twice as long as antennomere 2, antennomeres 3 and 4 pubescent and punctate, length almost equal, antennomeres 5–11 cylindrical, with punctures and pubescence, antennomeres twice as long as wide.</p><p><bold><italic>Pronotum</italic>.</bold><abbrev xmlns:xlink="http://www.w3.org/1999/xlink" xlink:title="pronotum width" id="ABBRID0ECZAE" xlink:type="simple">PW</abbrev>/<abbrev xmlns:xlink="http://www.w3.org/1999/xlink" xlink:title="head width" id="ABBRID0EGZAE" xlink:type="simple">HW</abbrev> = 1.1–1.3, <abbrev xmlns:xlink="http://www.w3.org/1999/xlink" xlink:title="pronotum length" id="ABBRID0EKZAE" xlink:type="simple">PL</abbrev>/<abbrev xmlns:xlink="http://www.w3.org/1999/xlink" xlink:title="pronotum width" id="ABBRID0EOZAE" xlink:type="simple">PW</abbrev> = 0.9–1.0; anterior angle protruding, posterior angle not protruding; lateral side constricted just behind the middle; middle region of disc with two rows of fine punctures and a longitudinal fovea; posterior transverse impression distinct; basal transverse groove weak. Scutellum triangular, lateral sides of base with pubescence.</p><p><bold><italic>Elytra</italic></bold> narrowed posteriorly, <abbrev xmlns:xlink="http://www.w3.org/1999/xlink" xlink:title="elytra length" id="ABBRID0EZZAE" xlink:type="simple">EL</abbrev>/<abbrev xmlns:xlink="http://www.w3.org/1999/xlink" xlink:title="elytral width" id="ABBRID0E4ZAE" xlink:type="simple">EW</abbrev> =1.7; suture angle rounded; humeri protruding, humeral groove shallow; basal impression distinct; punctures in basal impression large, remaining punctures small, apical punctures disappeared, intervals with few fine punctures; scutellar stria composed of 3–6 punctures; epipleura raised, with a single row of small punctures; underside of the hind sutural angles with plectrum.</p><p><bold><italic>Mesosternum</italic></bold> pubescent, mesosternal process short, narrow, densely pubescent, pointed ventrally. Outer metasternal disc with an oblique setose area, extending from posterior angle to the middle of disc (setae partially fell off in Fig. <xref ref-type="fig" rid="F4">14</xref>, but their pores still visible); metepisternum densely pubescent.</p><p><bold><italic>Abdominal</italic></bold> sternite with dense pubescence and punctures, middle area of sternite less pubescent than both sides, transverse impressions distinct in both lateral areas; the eighth visible abdominal tergite with pars stidens.</p><p><bold><italic>Legs</italic></bold> slender; tibia with punctures and pubescence; femora with dense setae in dorsal surface, with sparse setae in ventral surface, middle area with a triangular denticle.</p><p><bold><italic>Genitalia</italic>.</bold> Median lobe sclerotized, tubular, curved, median foramen occupying 1/4 length of aedeagus; medial portion slightly broader than basal and apical portion in ventral view (Fig. <xref ref-type="fig" rid="F5">17</xref>); middle of apex truncated in dorsal view (Fig. <xref ref-type="fig" rid="F5">20</xref>); tegmen Y-shaped and weak, basal piece of tegmen triangle and relatively small, lateral lobes slender and combined with second connecting membrane; internal sac membranous, with three sclerotized sclerites, dorsal, median, and ventral sclerites (Fig. <xref ref-type="fig" rid="F6">23A–C</xref>).</p><fig id="F6" position="float" orientation="portrait"><object-id xmlns:xlink="http://www.w3.org/1999/xlink" content-type="doi" xlink:type="simple">10.3897/zookeys.1009.59693.figures21-23</object-id><object-id xmlns:xlink="http://www.w3.org/1999/xlink" content-type="arpha" xlink:type="simple">2F939EAB-6A28-5182-BE7F-41348679EA89</object-id><label>Figures 21–23.</label><caption><p>Sclerites in internal sac <bold>21</bold> holotype of <italic><tp:taxon-name><tp:taxon-name-part taxon-name-part-type="genus" reg="Manipuria">Manipuria</tp:taxon-name-part> <tp:taxon-name-part taxon-name-part-type="species" reg="yuae">yuae</tp:taxon-name-part></tp:taxon-name></italic><bold>22</bold> paratype of <italic><tp:taxon-name><tp:taxon-name-part taxon-name-part-type="genus" reg="Manipuria">M.</tp:taxon-name-part> <tp:taxon-name-part taxon-name-part-type="species" reg="yuae">yuae</tp:taxon-name-part></tp:taxon-name></italic> from Yunnan <bold>23</bold><italic><tp:taxon-name><tp:taxon-name-part taxon-name-part-type="genus" reg="Manipuria">M.</tp:taxon-name-part> <tp:taxon-name-part taxon-name-part-type="species" reg="dohertyi">dohertyi</tp:taxon-name-part></tp:taxon-name></italic> from Yunnan <bold>A</bold> lateral view <bold>B</bold> dorsal view <bold>C</bold> ventral view.</p></caption><graphic xmlns:xlink="http://www.w3.org/1999/xlink" xlink:href="zookeys-1009-029-g006.jpg" position="float" orientation="portrait" xlink:type="simple" id="oo_493762.jpg"><uri content-type="original_file" xlink:type="simple">https://binary.pensoft.net/fig/493762</uri></graphic></fig></tp:treatment-sec><tp:treatment-sec sec-type="distribution" id="SECID0EH4AE"><title>Distribution.</title><p>China (Yunnan), India (Manipur).</p></tp:treatment-sec><tp:treatment-sec sec-type="host" id="SECID0EM4AE"><title>Host plant.</title><p>This species lived on <italic><tp:taxon-name><tp:taxon-name-part taxon-name-part-type="genus" reg="Smilax">Smilax</tp:taxon-name-part> <tp:taxon-name-part taxon-name-part-type="species" reg="ferox">ferox</tp:taxon-name-part></tp:taxon-name></italic> Wall. ex Kunth (<tp:taxon-name><tp:taxon-name-part taxon-name-part-type="family">Smilacaceae</tp:taxon-name-part></tp:taxon-name>) according to photos (Figs <xref ref-type="fig" rid="F8">25</xref>, <xref ref-type="fig" rid="F9">26</xref>) taken by the second author (BWX).</p></tp:treatment-sec><tp:treatment-sec sec-type="habitat" id="SECID0EK5AE"><title>Habitat.</title><p>The habitats are shown in Fig. <xref ref-type="fig" rid="F7">24</xref>. It is similar to those of <italic><tp:taxon-name><tp:taxon-name-part taxon-name-part-type="genus" reg="Manipuria">M.</tp:taxon-name-part> <tp:taxon-name-part taxon-name-part-type="species" reg="yuae">yuae</tp:taxon-name-part></tp:taxon-name></italic> sp. nov. in Mêdog, but with some patches of cultivated field.</p></tp:treatment-sec><tp:treatment-sec sec-type="remarks" id="SECID0E65AE"><title>Remarks.</title><p>The specimens from Yunnan, China differ slightly from the type specimen in having: 1) body color brown (brownish black in type); 2) sides behind eyes and outer area of metasternal disc with sparser setae (denser in type); 3) antennomeres 3 and 4 longer (shorter in types); 4) anterior yellow patches more distant from shoulder and each of four patches surrounded by a distinct blackish circle (anterior yellow patches closer to shoulder and patches surrounded by a weak blackish circle in type). These external variations indicate that the specimens from Yunnan might represent another new species, but we only checked two specimens from Yunnan and tentatively treated them as members of <italic><tp:taxon-name><tp:taxon-name-part taxon-name-part-type="genus" reg="Manipuria">M.</tp:taxon-name-part> <tp:taxon-name-part taxon-name-part-type="species" reg="dohertyi">dohertyi</tp:taxon-name-part></tp:taxon-name></italic>. These new records extend the distribution of <italic><tp:taxon-name><tp:taxon-name-part taxon-name-part-type="genus" reg="Manipuria">M.</tp:taxon-name-part> <tp:taxon-name-part taxon-name-part-type="species" reg="dohertyi">dohertyi</tp:taxon-name-part></tp:taxon-name></italic> northwards by ca 500 km.</p><p>We also compared the differences in the internal sac between <italic><tp:taxon-name><tp:taxon-name-part taxon-name-part-type="genus" reg="Manipuria">M.</tp:taxon-name-part> <tp:taxon-name-part taxon-name-part-type="species" reg="dohertyi">dohertyi</tp:taxon-name-part></tp:taxon-name></italic> and <italic><tp:taxon-name><tp:taxon-name-part taxon-name-part-type="genus" reg="Manipuria">M.</tp:taxon-name-part> <tp:taxon-name-part taxon-name-part-type="species" reg="yuae">yuae</tp:taxon-name-part></tp:taxon-name></italic>, and they differ significantly in the shape of the dorsal sclerite (Figs <xref ref-type="fig" rid="F6">21–23</xref>). In lateral view, the dorsal sclerite of <italic><tp:taxon-name><tp:taxon-name-part taxon-name-part-type="genus" reg="Manipuria">M.</tp:taxon-name-part> <tp:taxon-name-part taxon-name-part-type="species" reg="dohertyi">dohertyi</tp:taxon-name-part></tp:taxon-name></italic> is obviously enlarged backwards but <italic><tp:taxon-name><tp:taxon-name-part taxon-name-part-type="genus" reg="Manipuria">M.</tp:taxon-name-part> <tp:taxon-name-part taxon-name-part-type="species" reg="yuae">yuae</tp:taxon-name-part></tp:taxon-name></italic> does not have such a sclerite; in dorsal view, the dorsal sclerite of <italic><tp:taxon-name><tp:taxon-name-part taxon-name-part-type="genus" reg="Manipuria">M.</tp:taxon-name-part> <tp:taxon-name-part taxon-name-part-type="species" reg="dohertyi">dohertyi</tp:taxon-name-part></tp:taxon-name></italic> is slender and narrowed in the middle, and the sides of the dorsal sclerite of <italic><tp:taxon-name><tp:taxon-name-part taxon-name-part-type="genus" reg="Manipuria">M.</tp:taxon-name-part> <tp:taxon-name-part taxon-name-part-type="species" reg="yuae">yuae</tp:taxon-name-part></tp:taxon-name></italic> are nearly parallel; in ventral view, the horn of the dorsal sclerite of <italic><tp:taxon-name><tp:taxon-name-part taxon-name-part-type="genus" reg="Manipuria">M.</tp:taxon-name-part> <tp:taxon-name-part taxon-name-part-type="species" reg="yuae">yuae</tp:taxon-name-part></tp:taxon-name></italic> is bent downwards, but in <italic><tp:taxon-name><tp:taxon-name-part taxon-name-part-type="genus" reg="Manipuria">M.</tp:taxon-name-part> <tp:taxon-name-part taxon-name-part-type="species" reg="dohertyi">dohertyi</tp:taxon-name-part></tp:taxon-name></italic> it is bent forwards.</p><fig id="F7" position="float" orientation="portrait"><object-id xmlns:xlink="http://www.w3.org/1999/xlink" content-type="doi" xlink:type="simple">10.3897/zookeys.1009.59693.figure24</object-id><object-id xmlns:xlink="http://www.w3.org/1999/xlink" content-type="arpha" xlink:type="simple">944936B6-209F-5B9E-A063-C54A0FC72A18</object-id><label>Figure 24.</label><caption><p>Habitat of <italic><tp:taxon-name><tp:taxon-name-part taxon-name-part-type="genus" reg="Manipuria">Manipuria</tp:taxon-name-part> <tp:taxon-name-part taxon-name-part-type="species" reg="dohertyi">dohertyi</tp:taxon-name-part></tp:taxon-name></italic> in Maku village of Yunnan, China.</p></caption><graphic xmlns:xlink="http://www.w3.org/1999/xlink" xlink:href="zookeys-1009-029-g007.jpg" position="float" orientation="portrait" xlink:type="simple" id="oo_493763.jpg"><uri content-type="original_file" xlink:type="simple">https://binary.pensoft.net/fig/493763</uri></graphic></fig><fig id="F8" position="float" orientation="portrait"><object-id xmlns:xlink="http://www.w3.org/1999/xlink" content-type="doi" xlink:type="simple">10.3897/zookeys.1009.59693.figure25</object-id><object-id xmlns:xlink="http://www.w3.org/1999/xlink" content-type="arpha" xlink:type="simple">A0794C2E-9315-5E81-930A-A44269998996</object-id><label>Figure 25.</label><caption><p><italic><tp:taxon-name><tp:taxon-name-part taxon-name-part-type="genus" reg="Manipuria">Manipuria</tp:taxon-name-part> <tp:taxon-name-part taxon-name-part-type="species" reg="dohertyi">dohertyi</tp:taxon-name-part></tp:taxon-name></italic> Jacoby standing on leaf of <italic><tp:taxon-name><tp:taxon-name-part taxon-name-part-type="genus" reg="Smilax">Smilax</tp:taxon-name-part></tp:taxon-name></italic>.</p></caption><graphic xmlns:xlink="http://www.w3.org/1999/xlink" xlink:href="zookeys-1009-029-g008.jpg" position="float" orientation="portrait" xlink:type="simple" id="oo_493764.jpg"><uri content-type="original_file" xlink:type="simple">https://binary.pensoft.net/fig/493764</uri></graphic></fig><fig id="F9" position="float" orientation="portrait"><object-id xmlns:xlink="http://www.w3.org/1999/xlink" content-type="doi" xlink:type="simple">10.3897/zookeys.1009.59693.figure26</object-id><object-id xmlns:xlink="http://www.w3.org/1999/xlink" content-type="arpha" xlink:type="simple">CAB5F6CF-FABE-5690-BAEB-B2DA9983AA70</object-id><label>Figure 26.</label><caption><p><italic><tp:taxon-name><tp:taxon-name-part taxon-name-part-type="genus" reg="Smilax">Smilax</tp:taxon-name-part> <tp:taxon-name-part taxon-name-part-type="species" reg="ferox">ferox</tp:taxon-name-part></tp:taxon-name></italic> Wall. ex Kunth (host plant of <italic><tp:taxon-name><tp:taxon-name-part taxon-name-part-type="genus" reg="Manipuria">Manipuria</tp:taxon-name-part> <tp:taxon-name-part taxon-name-part-type="species" reg="dohertyi">dohertyi</tp:taxon-name-part></tp:taxon-name></italic>).</p></caption><graphic xmlns:xlink="http://www.w3.org/1999/xlink" xlink:href="zookeys-1009-029-g009.jpg" position="float" orientation="portrait" xlink:type="simple" id="oo_493765.jpg"><uri content-type="original_file" xlink:type="simple">https://binary.pensoft.net/fig/493765</uri></graphic></fig></tp:treatment-sec><tp:treatment-sec><!--Section generated to contain objects referenced in tp:taxon-treatment.--><fig id="F1" position="float" orientation="portrait"><object-id xmlns:xlink="http://www.w3.org/1999/xlink" content-type="doi" xlink:type="simple">10.3897/zookeys.1009.59693.figures1-4</object-id><object-id xmlns:xlink="http://www.w3.org/1999/xlink" content-type="arpha" xlink:type="simple">93322675-F6FF-5588-9428-86500918EC6F</object-id><label>Figures 1–4.</label><caption><p><italic><tp:taxon-name><tp:taxon-name-part taxon-name-part-type="genus" reg="Manipuria">Manipuria</tp:taxon-name-part></tp:taxon-name></italic> spp. <bold>1</bold> holotype of <italic><tp:taxon-name><tp:taxon-name-part taxon-name-part-type="genus" reg="Manipuria">M.</tp:taxon-name-part> <tp:taxon-name-part taxon-name-part-type="species" reg="yuae">yuae</tp:taxon-name-part></tp:taxon-name></italic> sp. nov., dorsal view <bold>2</bold> holotype of <italic><tp:taxon-name><tp:taxon-name-part taxon-name-part-type="genus" reg="Manipuria">M.</tp:taxon-name-part> <tp:taxon-name-part taxon-name-part-type="species" reg="yuae">yuae</tp:taxon-name-part></tp:taxon-name></italic> sp. nov., ventral view <bold>3</bold> head of holotype of <italic><tp:taxon-name><tp:taxon-name-part taxon-name-part-type="genus" reg="Manipuria">M.</tp:taxon-name-part> <tp:taxon-name-part taxon-name-part-type="species" reg="yuae">yuae</tp:taxon-name-part></tp:taxon-name></italic> sp. nov., ventro-lateral view <bold>4</bold> head of <italic><tp:taxon-name><tp:taxon-name-part taxon-name-part-type="genus" reg="Manipuria">M.</tp:taxon-name-part> <tp:taxon-name-part taxon-name-part-type="species" reg="dohertyi">dohertyi</tp:taxon-name-part></tp:taxon-name></italic>, male, ventro-lateral view.</p></caption><graphic xmlns:xlink="http://www.w3.org/1999/xlink" xlink:href="zookeys-1009-029-g001.jpg" position="float" orientation="portrait" xlink:type="simple" id="oo_493757.jpg"><uri content-type="original_file" xlink:type="simple">https://binary.pensoft.net/fig/493757</uri></graphic></fig><fig id="F4" position="float" orientation="portrait"><object-id xmlns:xlink="http://www.w3.org/1999/xlink" content-type="doi" xlink:type="simple">10.3897/zookeys.1009.59693.figures11-14</object-id><object-id xmlns:xlink="http://www.w3.org/1999/xlink" content-type="arpha" xlink:type="simple">CD122403-6208-580B-B0CC-E88DBF0A256A</object-id><label>Figures 11–14.</label><caption><p><italic><tp:taxon-name><tp:taxon-name-part taxon-name-part-type="genus" reg="Manipuria">Manipuria</tp:taxon-name-part> <tp:taxon-name-part taxon-name-part-type="species" reg="dohertyi">dohertyi</tp:taxon-name-part></tp:taxon-name></italic> Jacoby <bold>11</bold> type, female, dorsal view <bold>12</bold> type, female, ventral view <bold>13</bold> specimen from Yunnan, male, dorsal view <bold>14</bold> specimen from Yunnan, male, ventral view.</p></caption><graphic xmlns:xlink="http://www.w3.org/1999/xlink" xlink:href="zookeys-1009-029-g004.jpg" position="float" orientation="portrait" xlink:type="simple" id="oo_493760.jpg"><uri content-type="original_file" xlink:type="simple">https://binary.pensoft.net/fig/493760</uri></graphic></fig><fig id="F5" position="float" orientation="portrait"><object-id xmlns:xlink="http://www.w3.org/1999/xlink" content-type="doi" xlink:type="simple">10.3897/zookeys.1009.59693.figures15-20</object-id><object-id xmlns:xlink="http://www.w3.org/1999/xlink" content-type="arpha" xlink:type="simple">468DE17C-90CA-55F2-BF45-C413AEBB53B1</object-id><label>Figures 15–20.</label><caption><p>Aedeagus and internal sac of <italic><tp:taxon-name><tp:taxon-name-part taxon-name-part-type="genus" reg="Manipuria">Manipuria</tp:taxon-name-part></tp:taxon-name></italic> spp. <bold>15</bold> holotype of <italic><tp:taxon-name><tp:taxon-name-part taxon-name-part-type="genus" reg="Manipuria">M.</tp:taxon-name-part> <tp:taxon-name-part taxon-name-part-type="species" reg="yuae">yuae</tp:taxon-name-part></tp:taxon-name></italic> sp. nov., lateral view <bold>16</bold> paratype of <italic><tp:taxon-name><tp:taxon-name-part taxon-name-part-type="genus" reg="Manipuria">M.</tp:taxon-name-part> <tp:taxon-name-part taxon-name-part-type="species" reg="yuae">yuae</tp:taxon-name-part></tp:taxon-name></italic> from Yunnan, lateral view <bold>17</bold><italic><tp:taxon-name><tp:taxon-name-part taxon-name-part-type="genus" reg="Manipuria">M.</tp:taxon-name-part> <tp:taxon-name-part taxon-name-part-type="species" reg="dohertyi">dohertyi</tp:taxon-name-part></tp:taxon-name></italic> from Yunnan, lateral view <bold>18</bold> holotype of <italic><tp:taxon-name><tp:taxon-name-part taxon-name-part-type="genus" reg="Manipuria">M.</tp:taxon-name-part> <tp:taxon-name-part taxon-name-part-type="species" reg="yuae">yuae</tp:taxon-name-part></tp:taxon-name></italic> sp. nov., dorsal view <bold>19</bold> paratype of <italic><tp:taxon-name><tp:taxon-name-part taxon-name-part-type="genus" reg="Manipuria">M.</tp:taxon-name-part> <tp:taxon-name-part taxon-name-part-type="species" reg="yuae">yuae</tp:taxon-name-part></tp:taxon-name></italic> sp. nov. from Yunnan in dorsal view <bold>20</bold><italic><tp:taxon-name><tp:taxon-name-part taxon-name-part-type="genus" reg="Manipuria">M.</tp:taxon-name-part> <tp:taxon-name-part taxon-name-part-type="species" reg="dohertyi">dohertyi</tp:taxon-name-part></tp:taxon-name></italic> from Yunnan, dorsal view. Abbreviations: DS dorsal sclerite; MS dorsal sclerite; VS dorsal sclerite; IS internal sac; ML median lobe; SCM second connecting membrane; T tegmen.</p></caption><graphic xmlns:xlink="http://www.w3.org/1999/xlink" xlink:href="zookeys-1009-029-g005.jpg" position="float" orientation="portrait" xlink:type="simple" id="oo_493761.jpg"><uri content-type="original_file" xlink:type="simple">https://binary.pensoft.net/fig/493761</uri></graphic></fig></tp:treatment-sec><ref-list><ref id="B17"><mixed-citation xmlns:xlink="http://www.w3.org/1999/xlink" xlink:type="simple"><person-group><name name-style="western"><surname>Monrós</surname><given-names>F</given-names></name></person-group> (<year>1960</year>) <article-title>Los géneros de <tp:taxon-name><tp:taxon-name-part taxon-name-part-type="family">Chrysomelidae</tp:taxon-name-part></tp:taxon-name> (<tp:taxon-name><tp:taxon-name-part taxon-name-part-type="family">Chrysomelidae</tp:taxon-name-part></tp:taxon-name>).</article-title><source>Opera Lilloana (Tucumán)</source><volume>3</volume>(<issue>1959</issue>): <fpage>1</fpage>–<lpage>337</lpage>. [3 pls.]</mixed-citation></ref></ref-list></tp:taxon-treatment>
